# Supplementary material for: A hybrid MCDM model combining Fuzzy-Delphi, AEW, BWM, and MARCOS for digital economy development comprehensive evaluation of 31 provincial level regions in China
Source: PLoS One. 2023 Apr 10;18(4):e0283655. doi: 10.1371/journal.pone.0283655 (PMC10085058; doi:10.1371/journal.pone.0283655)
Supplement: S1 Data — (XLSX) [file pone.0283655.s001.xlsx]

## Sheet: 2015
Criteria	Sub-criteria	Beijing	Tianjin	Hebei	Shanxi	Inner Mongolia	Liaoning	Jilin	Heilongjiang	Shanghai	Jiangsu	Zhejiang	Anhui	Fujian	Jiangxi	Shandong	Henan	Hubei	Hunan	Guangdong	Guangxi	Hainan	Chongqing	Sichuan	Guizhou	Yunnan	Tibet	Shaanxi	Gansu	Qinghai	Ningxia	Xinjiang
Digital infrastructure	Telephone penetration ratio	217.88	110.77	95.81	100.6	107.59	121.53	112	102.99	162.7	124.95	158.05	80.21	131.35	78.82	103.65	90.16	92.34	80.78	159.34	84.12	116.93	109.31	99.36	92.2	86.84	93.71	113.11	93.53	105.58	107.95	107.2
	Number of Internet broadband access users	491.9	249.84	1317.22	723.94	365.65	860.47	427.25	519.54	568.76	2346.32	1906.83	913.29	1044.8	710.94	1980.82	1488.98	1014.36	910.48	2682.67	715.78	149.45	602.72	1424.02	386.76	537.27	29.61	689.94	302.66	82.28	92.46	409.54
	Long distance optical cable line length	4088	3714	36794	30891	71490	24636	23877	46513	5142	38840	26300	30944	23278	21115	36737	33578	31706	40875	56136	38953	3376	7606	60268	35562	49361	33073	29199	32446	40560	10848	37375
Integrated development	Number of websites per 100 enterprises owned	63	54	57	46	49	51	47	47	73	64	59	65	52	60	54	49	59	58	67	16	70	47	58	42	51	65	59	54	57	55	37
	Software business income	5.42287e+07	1.00785e+07	1844661	241541	300980	3.03422e+07	4.40509e+06	1.50669e+06	3.38135e+07	7.06238e+07	3.03741e+07	2.05582e+06	1.82717e+07	863578	3.71995e+07	2.78544e+06	1.01524e+07	3.49219e+06	7.10515e+07	747207	427822	8.53347e+06	2.12591e+07	1.10242e+06	442407	0	1.13974e+07	356782	12142.1	114051	454613
	Express business income	1.81652e+06	435370	561788	152901	123053	395949	169634	213467	4.55248e+06	2.90729e+06	3.83808e+06	461133	1.00847e+06	276692	970605	631077	595634	338934	6.15914e+06	217788	63444.8	286533	628898	132428	201153	16826.3	272792	72537.1	18236.6	48355.7	129256
	Total post and telecommunications business	1181.88	321.05	997.93	515.93	400.3	804.47	387.26	511.44	1164.51	2316.49	2424.55	823.46	1077.84	620.07	1474.59	1328.15	965.75	906.66	4378.78	651.53	183.92	554.56	1297.59	515.16	792.58	56.38	760.97	365.61	105.38	135.42	404.8
	Income from information technology services	3.23739e+07	6.16189e+06	1487961	122468	164822	1.70121e+07	2.55565e+06	729242	2.01582e+07	28386536	1.82752e+07	1.06056e+06	1.05891e+07	553096	1.62446e+07	1.70973e+06	4.25127e+06	1.00132e+06	3.12909e+07	652088	315727	5.39821e+06	1.28212e+07	659197	326128	0	7.11615e+06	236477	8507.2	53001.7	394269
Social benefits	Express quantity	141447	25624.5	54911.9	11477.3	5410.15	24674.1	9017.05	12636.8	170778	229048	383146	39935.6	88786.2	23471.8	73424.9	51449.7	50847.3	31786.4	501335	12540.9	2953.04	20525.4	48796.6	7034.25	11109.1	578.23	20351	3541.43	716.61	2231.93	7050.69
	Average wage of urban employees in information transmission, computer services and software industries	159486	134331	93983	60160	65420	83665	63448	64070	183365	117249	126266	67922	84288	60353	81249	60671	72380	68020	126083	76688	115013	92958	82883	80955	72496	98675	104928	54916	72527	77487	78238
	Employment of urban units in information transmission, software and information technology services	68	4.4	8.8	5.5	5	13.3	6.6	7.4	25.4	28.3	17.1	7.7	9	6.7	17.4	10.4	11.5	7.2	35.3	4.4	1.5	4.7	18.3	3.3	4.9	0.5	10.2	2.7	0.8	0.8	2.9
Innovation ability	Number of patent applications of industrial enterprises above designated size	20024	16721	10396	3569	2585	9190	1972	3902	21725	119927	80512	45598	24916	8561	42289	16518	17315	18175	106038	4613	441	20239	21912	21912	3751	17	7521	2230	305	1429	2340
	Research & development funds for industrial enterprises above sesignated size	244.09	352.67	285.81	100.89	118.63	241.88	86.15	88.04	474.24	1506.51	853.57	322.14	346.98	147.5	1291.77	368.83	407.27	352.55	1520.55	76.92	11.18	199.66	223.81	45.73	61.96	0.26	172.58	48.61	6.5	20.05	36.62
	Number of research & development personnel in enterprises above designated size	50773	84291	79452	28927	29190	49097	23202	31762	94981	441304	316672	96791	99180	31321	241395	131051	86813	83821	411059	19000	3325	45129	56841	14916	16381	43	45052	12578	1285	5470	7188
Electronic-commerce	Electronic-commerce sales amount	10530.5	3148.6	1440	676.7	1340.1	2541	515.9	515.9	12879.4	5193.5	5581.2	2444.3	2325.2	1990	5989.2	3639.3	2386.6	2221.4	13783.7	918.8	574.2	2648.5	1848.4	1018.8	2828.4	31.4	925.4	321.1	643.7	111.7	711.2
	Electronic-commerce purchase amount	9534.1	2068.4	863.5	380.4	910.7	1107.6	263.1	120.7	6119.8	4315.3	1751.6	1921.8	820.3	575.2	3713.2	1559.7	1140.8	898.6	10107.9	642.9	265.7	754.2	962	485.4	431.4	7.3	491.6	553.8	91	79.3	562.2
	Proportion of enterprises with electronic-commerce transactions	17.1	9.1	6.6	6.1	5.5	5	4.2	4.3	13.1	11	13.2	12.3	10.2	9.4	6.6	5.5	8.8	8.1	11.5	8.4	15.8	8.5	10.2	8.9	9.3	12.6	8.4	8	8.2	9.9	6

## Sheet: 2016
Criteria	Sub-criteria	Beijing	Tianjin	Hebei	Shanxi	Inner Mongolia	Liaoning	Jilin	Heilongjiang	Shanghai	Jiangsu	Zhejiang	Anhui	Fujian	Jiangxi	Shandong	Henan	Hubei	Hunan	Guangdong	Guangxi	Hainan	Chongqing	Sichuan	Guizhou	Yunnan	Tibet	Shaanxi	Gansu	Qinghai	Ningxia	Xinjiang
Digital infrastructure	Telephone penetration ratio	210.04	115.94	106.72	100.75	108.68	121.47	116.18	103.79	160.67	123.86	152.29	80.01	128.41	79.66	106.22	91.14	92.02	83.21	154.18	85.22	121.19	112.25	106.32	93.99	89.67	97.65	117.85	96.4	108.15	116.6	108.55
	Number of Internet broadband access users	475.76	283.93	1612.02	747.19	417.18	971.73	440.01	575.05	635.71	2685.24	2159.71	1075.03	1144.62	822.5	2366.53	1767.23	1131.88	1066.88	2779.39	789.95	186.48	704.73	1851.23	459.45	655.31	40.17	802.96	392.86	99.66	111.88	468.4
	Long distance optical cable line length	4465	3776.36	36969.9	31628.9	77483	24113.6	23397	50222	5564.8	39083.3	26273	32221.5	24281.8	21496.5	39093	32533	32372.5	41526	58120.2	38877.2	3376	8309	61204	36500	51174.9	35713	29949.5	33408.9	42470.1	10910	37578.6
Integrated development	Number of websites per 100 enterprises owned	64	53	57	45	50	54	41	46	74	64	58	67	49	53	54	45	60	57	66	15	69	49	59	45	48	68	56	55	58	53	34
	Software business income	6.41602e+07	1.18585e+07	2.10182e+06	239172	279598	1.89033e+07	5.11087e+06	1.67976e+06	3.81586e+07	8.1656e+07	3.60002e+07	2600306	2.1579e+07	870067	4.26108e+07	2.96354e+06	1.33051e+07	3.96011e+06	8.22339e+07	729215	767042	1.02496e+07	2.42309e+07	1278329	502951	0	1.3002e+07	414210	11541	132037	733527
	Express business income	2.56568e+06	634880	942583	221412	185011	556909	251313	331635	7.09514e+06	3.39163e+06	5.41254e+06	705619	1.34834e+06	412916	1.38981e+06	943664	871651	515977	8.80279e+06	338879	100339	389617	963553	217919	289569	20713	456462	125041	30040.5	58591.2	173369
	Total post and telecommunications business	979	269.61	819.99	385.6	27.25	614.15	310.34	389	1074.22	1870.29	2367.23	664.45	889.21	486.86	1164.99	990.89	707.39	699.12	3877.56	452.66	142.84	428.23	913.97	378.92	551.03	36.07	557.02	254.24	72.04	109.93	280.35
	Income from information technology services	39571159	7568853	1.72188e+06	125911	115023	1.03403e+07	2708275	940402	2.4386e+07	3.74556e+07	2.18936e+07	1.48866e+06	1.23071e+07	520876	1.89126e+07	1.83494e+06	5.71197e+06	2.28392e+06	3.89586e+07	622851	505061	6.59613e+06	1.44871e+07	767758	377760	0	7.70283e+06	303776	6690.8	61418.5	627323
Social benefits	Express quantity	196029	41005.3	90392.4	18665.2	8470.64	39825.9	13894	21769.8	260274	283823	598770	68878.3	128986	38304.6	120534	83875.3	77348.1	48603.5	767242	22835.4	4869.35	28382.5	80147.8	11260.1	17445.8	734.39	36901.6	6065.1	1078.56	3241.47	8661.91
	Average wage of urban employees in information transmission, computer services and software industries	170531	137440	109196	64686	67444	88995	64923	62707	200657	130501	145657	72390	93774	71535	84346	62467	86398	76123	135859	84064	105687	100517	88800	79355	75240	103647	121311	60292	71273	80617	84086
	Employment of urban units in information transmission, software and information technology services	69.2	4.8	8.4	5	4.8	12.6	6.4	7.3	26.8	27.3	18.6	8	9.1	5.6	18.2	12.2	12.3	7.4	43.5	4.2	1.6	4.6	18.4	3.6	5	0.5	11.2	2.7	0.9	0.8	2.9
Innovation ability	Number of patent applications of industrial enterprises above designated size	20065	17170	13189	3786	2970	9709	2655	4127	24228	131284	78729	49791	28208	12594	45921	17457	19574	18249	145448	5555	508	17511	21685	21685	4942	44	8142	2600	612	1757	2546
	Research & development funds for industrial enterprises above sesignated size	254.84	349.96	308.66	97.63	127.99	242.06	90.86	88.49	490.08	1657.54	935.79	370.92	388.26	179.76	1415	409.7	445.96	392.96	1676.27	82.72	7.98	237.49	257.26	55.69	74.18	0.4	184.42	50.92	7.79	23.96	39.09
	Number of research & development personnel in enterprises above designated size	51143	78336	82971	29450	30126	49254	23469	32219	98671	451885	321845	99451	102250	34924	241761	132731	96340	86440	423730	19402	2688	47392	60146	15774	17166	208	45362	12610	1750	5686	7310
Electronic-commerce	Electronic-commerce sales amount	12026.7	3035	2416.1	680.3	1587.6	2125.1	504.7	299.3	16037.7	5351.9	6846.8	2894.7	2399.3	2288.1	9890.2	4135.3	2741	2227.5	17595.1	970.9	526	3210.2	2381.2	1518.7	1249.7	73.1	1047.5	325	441.7	169.2	326.2
	Electronic-commerce purchase amount	9340.6	1434.8	1045.5	621.4	1026.9	1058.3	236.1	238.9	8175.8	4406.3	2261.6	1967.7	877.9	657.6	6349.1	1596.4	1455.2	966.7	12854.7	637.8	263.3	1228.9	1228.8	845	617	40.3	698.4	376.3	449.4	117.7	272.6
	Proportion of enterprises with electronic-commerce transactions	18	8.4	8.4	8.1	7.6	5.8	5.1	5.6	12.5	9.6	14.9	12.7	12.2	7.3	9.9	6.8	11.3	10.9	11.6	11	18.4	11.6	13.9	12.4	13.2	17.5	12.2	10.5	10.8	11.2	6.2

## Sheet: 2017
Criteria	Sub-criteria	Beijing	Tianjin	Hebei	Shanxi	Inner Mongolia	Liaoning	Jilin	Heilongjiang	Shanghai	Jiangsu	Zhejiang	Anhui	Fujian	Jiangxi	Shandong	Henan	Hubei	Hunan	Guangdong	Guangxi	Hainan	Chongqing	Sichuan	Guizhou	Yunnan	Tibet	Shaanxi	Gansu	Qinghai	Ningxia	Xinjiang
Digital infrastructure	Telephone penetration ratio	202.77	120.5	110.99	106.69	121.55	126.64	123.88	107.88	164.98	128.53	155.59	86.9	129.68	84.94	108.21	97.17	95.78	92.68	154.02	96.07	126.17	124.93	112.38	104.29	94.36	100.12	126.28	108.66	119.92	125.29	111.11
	Number of Internet broadband access users	541.94	339.35	1910.1	872.87	494	1058.62	501.49	664.59	681.33	3106.15	2464.57	1323.65	1373.6	997.07	2588.74	2128.38	1242.92	1315.48	3246.83	967.97	228.71	866.93	2167.53	568.57	812.58	61.24	903.22	576.38	120.15	159.15	569.91
	Long distance optical cable line length	4583	4135.36	38188.2	32439.6	77864.6	24957.7	23444	53800	5330.96	43110.1	27714	38899.4	23483	25397.5	40667	34589	32335.6	49655	55187.7	39216	3376	8173	67565.1	36459	51489	36584	30812.6	35762.1	42728.1	10954	44235.5
Integrated development	Number of websites per 100 enterprises owned	65	52	57	42	51	54	43	46	72	64	56	67	47	53	53	47	62	54	64	21	69	49	58	45	48	63	55	52	56	52	31
	Software business income	7.83665e+07	1.35194e+07	2.37856e+06	298862	157280	1.99015e+07	5.83708e+06	1.89588e+06	4.34148e+07	8.93645e+07	4.34042e+07	3.41124e+06	2.49652e+07	1066180	4.23314e+07	3.06683e+06	15311988	4.54885e+06	9.68121e+07	813490	1.03689e+06	1.2129e+07	2.78223e+07	1.29726e+06	776749	0	1.5936e+07	457531	8744	155508	545280
	Express business income	3.03833e+06	763315	1.26488e+06	299902	239593	680586	304484	358415	8.68885e+06	4.08173e+06	6682204	895716	1.61968e+06	491977	1.70517e+06	1.15934e+06	1.19045e+06	641883	1.14669e+07	448672	126971	447311	1.27479e+06	311537	360115	20487.7	563581	148096	38832.8	67784.4	189519
	Total post and telecommunications business	1291.1	406.81	1365.23	655.4	516.9	1000.1	557.75	676.6	1405.66	2947.43	3518	1079.78	1289.86	790.8	1891.3	1816.04	1123.38	1121.75	6107.29	799.92	270.27	711.43	1510	889.35	1209.71	48.65	951.11	482.93	167.69	220.19	365.8
	Income from information technology services	49410450	9.52664e+06	1.97213e+06	150155	91259.9	10522326	3.07262e+06	1.06128e+06	2.81476e+07	3.87333e+07	2.86228e+07	1.6825e+06	1.39838e+07	687610	1.88433e+07	2.10142e+06	7.18611e+06	2.77177e+06	49198710	570873	779318	7.83101e+06	1.66867e+07	1.02714e+06	593341	0	9.93825e+06	325800	3647.9	105454	409766
Social benefits	Express quantity	227452	50199	119389	24359.1	11035.3	51434.5	17569.4	23185.6	311504	359628	793231	86332.3	166111	43754.5	151475	107378	101278	59181.6	1013468	31750.3	5915.77	32874.9	110796	15781.9	22775.8	567.51	45750.7	7201.68	1449.71	3721.47	9042.35
	Average wage of urban employees in information transmission, computer services and software industries	183183	151778	84317	77870	74162	91990	72064	65370	212063	143002	165532	77304	98427	73333	89063	72373	88774	81785	147039	93936	124017	112043	95805	91063	80497	98423	130891	67912	79183	90085	98251
	Employment of urban units in information transmission, software and information technology services	77.4	5.3	7.5	4.9	4.8	12.9	6.3	8.2	30.7	27.9	23	8.2	10.8	6.3	18.9	13.2	12.7	6.9	49.9	4	1.9	4.8	20.1	3.8	5.2	0.5	11.6	2.9	0.9	0.8	2.8
Innovation ability	Number of patent applications of industrial enterprises above designated size	19653	15770	13855	4398	3796	11206	2894	3786	27581	124980	85639	52916	31433	19383	55881	22367	22244	21319	199293	5428	443	17269	26687	26687	5389	20	9232	3102	729	1978	3022
	Research & development funds for industrial enterprises above sesignated size	269.09	241.14	350.97	112.23	108.26	274.95	75	82.59	540	1833.88	1030.14	436.12	448.79	221.69	1563.68	472.25	468.94	461.77	1865.03	93.6	7.48	280	301.08	64.86	88.56	0.32	196.37	46.69	8.33	29.11	40.05
	Number of research & development personnel in enterprises above designated size	52719	57881	79135	31757	23243	49463	21056	24046	88967	455468	333646	103598	105533	45082	239170	123619	94241	94228	457342	16163	1971	56416	71968	18786	21393	202	44672	10096	1799	6392	6191
Electronic-commerce	Electronic-commerce sales amount	18385.7	2629.4	2441.1	864.3	1725.5	2601.5	538	673.7	15342.3	6576.6	6831.3	3299.5	2872.8	2871	13893	4407.4	4411.3	2682.7	23191.5	971	563.9	3572.2	3687.8	1434.3	1329.4	77.6	1213.7	412.6	133	249.5	597
	Electronic-commerce purchase amount	11055.8	1766.4	2842.6	733	1074.9	1135	255.2	417.3	8814.2	5227.2	2528.7	1951.2	1043.3	940.7	8292.1	1752.7	1755.6	1162.2	13904.4	655.7	260	1201.6	2023.9	516.2	821.2	2.8	814.4	777.8	153.6	185.2	300.1
	Proportion of enterprises with electronic-commerce transactions	19	6.6	6.9	6.5	6.5	4.7	4.3	4.3	10.8	8.4	12.7	11.5	10.9	7.7	9	6.3	9	9.1	9.7	8.9	14.8	10.7	11.7	10.4	11.2	12.4	11	6.8	9.1	8.4	5.2

## Sheet: 2018
Criteria	Sub-criteria	Beijing	Tianjin	Hebei	Shanxi	Inner Mongolia	Liaoning	Jilin	Heilongjiang	Shanghai	Jiangsu	Zhejiang	Anhui	Fujian	Jiangxi	Shandong	Henan	Hubei	Hunan	Guangdong	Guangxi	Hainan	Chongqing	Sichuan	Guizhou	Yunnan	Tibet	Shaanxi	Gansu	Qinghai	Ningxia	Xinjiang
Digital infrastructure	Telephone penetration ratio	212.92	127.31	117.7	113.99	128.57	127.79	128.66	111.15	180.94	139.27	166.8	96.66	135.47	97.02	115.47	105.48	104.32	100.74	167.76	109.14	134.54	136.82	130.7	116.24	102.76	108.85	138.17	116.36	133.66	136.17	126.45
	Number of Internet broadband access users	638.8	437.91	2159.77	991.03	628.28	1135.99	588.22	810.67	772.92	3351.87	2653.79	1662.42	1629.12	1323.36	2884.82	2503.91	1480.73	1635.32	3597.84	1230.57	279.12	1070.14	2624.49	732.01	1019.43	78.21	1057.4	742.84	152.9	217.02	647.25
	Long distance optical cable line length	4217.03	4146.27	35102.4	30060.2	75109.3	21866	33747	50242.3	4024.06	37391.1	26769.6	35275.3	25336	28385.2	36399.8	34123.6	29055	41796.7	53954.6	39724.6	914.96	6173.85	67133.3	35005.6	48060.2	35418.9	27973.5	36099.9	40330.1	11224.4	40929.1
Integrated development	Number of websites per 100 enterprises owned	64	47	56	39	44	50	42	44	67	61	53	62	44	51	53	48	60	51	60	24	60	49	54	44	43	59	52	49	51	50	31
	Software business income	9.72892e+07	1.64059e+07	2.64162e+06	286992	116699	1.50957e+07	6671132	482541	4.83686e+07	8.83319e+07	5.20061e+07	4.56051e+06	2.89005e+07	1.52939e+06	49493473	3.36431e+06	1.79149e+07	4925764	1.06874e+08	1.52485e+06	2.5327e+06	1.39295e+07	3.17264e+07	1.76734e+06	911126	0	19948948	522835	14105.7	185752	764310
	Express business income	3.31033e+06	874556	1.80778e+06	385467	299101	879727	377131	464326	10202806	4.80893e+06	7.79302e+06	1.11012e+06	2.06684e+06	670877	2.28396e+06	1.52945e+06	1.43774e+06	804691	1.41173e+07	615001	163135	580358	1.67158e+06	404532	471438	24297.1	673079	188515	47871.9	81303	239012
	Total post and telecommunications business	2153.39	853.16	3170.25	1466.99	1315.12	1935.6	1150.44	1225.27	2256.96	5864.89	6427.56	2577.7	2525.27	1785.82	4187.58	4387.02	2385.27	2725.34	11014.2	2180.43	591.08	1678.35	3645.6	2256.44	2569.16	116.68	2354.79	1225.25	429.96	480.71	894.21
	Income from information technology services	6.28005e+07	12355652	2.17654e+06	120871	70501.3	6.43915e+06	3.4111e+06	161818	3.61067e+07	5.34424e+07	3.69009e+07	1.81622e+06	1.51709e+07	670849	2.11526e+07	2.33823e+06	9.06355e+06	1.91703e+06	6.22556e+07	1.34166e+06	1.99757e+06	8.7834e+06	1.77285e+07	1.43949e+06	668010	0	1.42083e+07	320829	9684.2	118836	643553
Social benefits	Express quantity	220876	57576.7	174136	30332.9	15182.3	65363.7	22637.5	30177.2	348649	438935	1.01105e+06	112322	211613	61929.5	218701	152632	135308	78932.6	1.2962e+06	48101.1	7107.05	45795.4	145992	21193.7	33999.1	725.8	56876.5	8911.59	1897.17	6771.33	11121.4
	Average wage of urban employees in information transmission, computer services and software industries	205834	128696	86861	83095	84163	99280	82963	64022	232522	144766	190839	84256	107642	82800	98005	79543	105918	96561	158044	91934	117730	123128	110548	108388	85135	123604	135541	75412	87547	102816	105184
	Employment of urban units in information transmission, software and information technology services	84	6.4	8.4	4.9	4.9	12.8	5.8	8	35.6	32	21.8	9.3	12.3	5.5	18	12.8	13.5	6.8	60.8	4.9	2.2	4.9	19.3	3.5	4.9	0.4	12.7	3	0.9	0.8	3.1
Innovation ability	Number of patent applications of industrial enterprises above designated size	20655	15051	16707	5423	3769	12485	3333	2764	29258	165096	100254	56596	31529	26303	60928	27603	28003	26339	241700	6239	576	18049	26277	26277	6190	39	10182	3342	859	2205	3568
	Research & development funds for industrial enterprises above sesignated size	274.01	252.88	381.99	131.25	103.36	300.6	57.5	60.57	554.88	2024.52	1147.39	497.3	524.94	267.77	1418.5	528.92	525.52	516.72	2107.2	89.1	11.37	299.21	342.39	76.23	107.02	0.86	216.56	47.62	6.77	36.99	44.88
	Number of research & development personnel in enterprises above designated size	46929	53280	68956	27228	15777	53133	11124	13110	88016	455530	394147	106744	120723	67394	236515	128054	105041	102800	621950	17228	1971	61956	77848	20041	24048	326	39315	8026	1157	7060	5806
Electronic-commerce	Electronic-commerce sales amount	18261.2	3106	2556.1	2450.2	1948.6	3638.4	553.1	593.3	17412	8659.9	8846.5	4864.4	3481	2817.9	15992.2	5183.9	4051.4	3127.5	27829.9	1168.2	689.5	4186.8	4219.2	1612.1	1443.1	119.3	1820.3	506.4	168	267.1	850.9
	Electronic-commerce purchase amount	10623.6	1906.3	1971.4	922.1	1258.3	2264.2	288.4	310.8	9664.4	6534.8	2648.9	2103.2	998.1	1048.9	10034.3	2220.2	1825.9	2581.3	17104.6	815.8	284.5	1624.7	2463.9	616.3	867.3	48.3	814.7	784.8	169.1	217.6	580.9
	Proportion of enterprises with electronic-commerce transactions	20.7	6.6	6.7	6.3	6.1	5	4.9	4.7	10.7	8.6	11.9	11.8	10.8	8.3	13.5	6.8	9.1	10.3	9.8	8.9	13	11.6	11.5	9.7	10.4	11.2	10.9	7.5	9	8.5	5.1

## Sheet: 2019
Criteria	Sub-criteria	Beijing	Tianjin	Hebei	Shanxi	Inner Mongolia	Liaoning	Jilin	Heilongjiang	Shanghai	Jiangsu	Zhejiang	Anhui	Fujian	Jiangxi	Shandong	Henan	Hubei	Hunan	Guangdong	Guangxi	Hainan	Chongqing	Sichuan	Guizhou	Yunnan	Tibet	Shaanxi	Gansu	Qinghai	Ningxia	Xinjiang
Digital infrastructure	Telephone penetration ratio	211.87	131.5	118.82	114.06	127.03	126.67	124.69	113.8	191.56	142.44	171.73	100.77	138.03	98.9	118.87	109.95	104.72	105.1	163.5	110.04	138.32	137.09	135.11	118.12	106.02	112.14	136.27	116.45	131.36	127	125.31
	Number of Internet broadband access users	688.11	523.63	2359.67	1126.06	682.5	1230.41	618.3	848.28	890.15	3585.74	2778.91	1864.7	1779.04	1448.78	3186.1	2769.2	1708.32	1873.77	3801.64	1447.4	323.2	1163.99	2811.75	892.85	1156.08	91.41	1197.66	870.69	174.54	259.09	775.9
	Long distance optical cable line length	4329.28	4323.13	37071.2	31078.8	76428.9	23255.8	26394.7	50184.2	4205.22	39107.2	26585.5	35329.7	24733	31537	38049.4	35017	30805.4	43218.8	58261.4	40334.9	3215.19	6078.17	122353	34149.8	49747.5	40622.8	32564.3	37436	41052.1	9631.67	47836.2
Integrated development	Number of websites per 100 enterprises owned	58	43	55	34	38	48	41	39	62	60	48	60	40	49	52	45	59	47	59	25	52	47	58	42	40	64	48	43	44	44	26
	Software business income	119830665	2.02612e+07	3.26666e+06	489207	62636.9	1.75998e+07	3.96644e+06	558999	5.9119e+07	9.77931e+07	6.10989e+07	6.69767e+06	2.97187e+07	1.81957e+06	5.49434e+07	3.52129e+06	20652300	6.10652e+06	1.18746e+08	4.07378e+06	2.86022e+06	1.71457e+07	3.69142e+07	2.12336e+06	1.02382e+06	0	2.86932e+07	609110	21542.9	239326	762994
	Express business income	3.39143e+06	958419	2.42354e+06	494197	329492	1.03872e+06	483304	602671	1.28884e+07	6.18977e+06	9.12924e+06	1.38381e+06	2.59156e+06	843014	2.88353e+06	1.88637e+06	1.73892e+06	1.00926e+06	1.84791e+07	746466	184819	704510	2.03586e+06	461054	576433	28924.1	833771	226397	59825.7	94877.4	280522
	Total post and telecommunications business	3142.1	1343.4	5299.32	2491.55	2126.18	2925.91	1863.86	1847.13	3010.47	8972.34	9894.68	4447.48	3881.46	3068.68	6504.38	6589.57	3928.35	4570.61	16449.8	3747.19	899.36	2769.31	5612.71	3950.77	4303.54	306.16	3560.03	1997.51	645.08	763.9	2049.02
	Income from information technology services	79482798	1.62199e+07	2.70049e+06	261522	41470.1	8.32064e+06	2.49847e+06	295670	4.14439e+07	5.36055e+07	3.73367e+07	2.85761e+06	1.58862e+07	676628	2.36083e+07	2.29529e+06	1.09872e+07	3.09674e+06	7.39699e+07	3.6418e+06	2.33044e+06	1.03703e+07	21653009	1.82835e+06	745265	0	1.84786e+07	403786	20791.5	172375	573766
Social benefits	Express quantity	228716	69733	230393	36413.8	14263.2	79515.6	30662	35088.9	313326	574060	1.32625e+06	154543	261951	77719.9	288856	211093	168500	103079	1.68059e+06	56386.3	8143.41	55322.4	179105	24584.4	43160.8	874.34	72891.9	10371.2	1896.06	4891.61	9902.63
	Average wage of urban employees in information transmission, computer services and software industries	234121	144510	94052	84761	91272	106814	82785	71471	237405	147409	223499	91580	124370	88865	101077	79992	104540	95989	175333	107824	113936	131356	125696	104948	92629	130430	152088	80909	107050	104328	104606
	Employment of urban units in information transmission, software and information technology services	85.9	6.6	10.1	5.2	4.7	13.7	5.6	8.8	41.8	32.4	24.4	9.3	10.8	5.5	17.3	16.6	18.1	8.1	66.2	4.5	2.2	4.7	20	4	5.3	0.9	13.4	3.7	0.9	0.8	3.6
Innovation ability	Number of patent applications of industrial enterprises above designated size	22552	15634	21570	6201	5064	13783	6256	4449	35326	175906	114326	55520	37196	27813	57339	30397	35149	30900	272616	6373	734	16650	29678	29678	7611	51	12797	3393	1088	2885	3632
	Research & development funds for industrial enterprises above sesignated size	285.19	213.43	438.58	138.08	118.36	310.25	68.41	71.49	590.65	2206.16	1274.23	576.54	598.51	320.22	1210.95	608.72	586.51	593.15	2314.86	104.47	10.82	335.89	387.86	91.02	129.77	0.56	240.8	50.55	9.37	41.57	44.13
	Number of research & development personnel in enterprises above designated size	44241	45685	76096	27478	15001	52104	11849	15054	80694	508375	451752	124491	126089	85032	198205	140361	115743	106946	642490	22102	1779	62424	78289	23164	29440	264	42983	8547	2379	8073	4698
Electronic-commerce	Electronic-commerce sales amount	23235.9	3226.3	2726.3	2136.7	2568.1	4112	596.8	599.1	20462.4	9873.8	11482	5569.6	4477.9	2968.5	12882.4	4262.3	4734.4	3444.8	30168.2	1586.5	828.5	4762.9	5368	1415.4	1959.6	156.6	1994.3	553.5	210.8	243.5	718.8
	Electronic-commerce purchase amount	13420.5	2346.4	1926	1342.9	1631.3	2570.3	288.9	314.9	11367.5	7418	4005.2	2231.3	1725.1	1369.1	7959.8	2460.1	3074.5	2308.3	21902.5	1355.3	297.1	1719.8	3688.8	612.2	936.2	38	1021.2	788.4	219	171.8	764.9
	Proportion of enterprises with electronic-commerce transactions	22.2	7.3	7.1	6	6	5.5	5.1	4.8	11	9.4	11.7	14.4	11.2	9.1	12.5	7	9.7	10	10.8	9.5	12.9	12.4	11.8	9.4	10.5	10.1	11	7.9	9.3	8.6	5.7

## Sheet: 2020
Criteria	Sub-criteria	Beijing	Tianjin	Hebei	Shanxi	Inner Mongolia	Liaoning	Jilin	Heilongjiang	Shanghai	Jiangsu	Zhejiang	Anhui	Fujian	Jiangxi	Shandong	Henan	Hubei	Hunan	Guangdong	Guangxi	Hainan	Chongqing	Sichuan	Guizhou	Yunnan	Tibet	Shaanxi	Gansu	Qinghai	Ningxia	Xinjiang
Digital infrastructure	Telephone penetration ratio	200.38	146.89	120.47	122.22	131.44	127.12	136.58	130.08	197.58	131.71	152.55	107.9	131.74	104.71	118.51	107.87	106.71	110.04	140.21	113.04	129.11	132.28	131.58	111.94	110.74	109	132.23	119.25	133.6	123.65	125.71
	Number of Internet broadband access users	747.3	534.6	2534.4	1252.1	722.9	1331.2	654.2	886.3	919	3756.8	2938.8	2093	1831	1510.5	3445.6	3090.9	1870.2	2113.2	3890	1650.8	351.5	1228.4	2975.5	1002.4	1278.1	96.3	1369	931.4	182	283.6	883.9
	Long distance optical cable line length	4160.33	4585.15	37419.4	32154.3	70781.3	23141.1	26743.2	51828.6	5034.07	40428.7	27023.5	35551.2	25010	33442.1	39375.1	35897.8	32138.7	42650.1	57751	41542.6	3175.32	6066.5	125048	35463.2	59529	40606.7	40256.6	39960.7	43616.2	10463.4	47079.2
Integrated development	Number of websites per 100 enterprises owned	58	40	51	32	38	45	41	38	57	55	48	57	40	49	50	43	59	47	57	27	45	47	49	41	38	47	47	43	43	45	24
	Software business income	157372908	2.37493e+07	1704046	692994	144399	1.92182e+07	4.41339e+06	462002	6.57132e+07	108181087	7.03765e+07	7.84482e+06	22749004	2.15784e+06	5.91188e+07	4045999	1.92776e+07	9.41873e+06	1.36304e+08	5.46385e+06	1193306	2.01106e+07	4.24816e+07	2.6783e+06	1.07553e+06	0	2.83229e+07	640317	47592.8	275981	623685
	Express business income	3.31186e+06	1.15602e+06	3.34996e+06	670926	421324	111978	607349	701295	1.42819e+07	7.08935e+06	1.0706e+07	1.74987e+06	3.02558e+06	1.14663e+06	3.6959e+06	2.49046e+06	1.78687e+06	1.29686e+06	2.18249e+07	902428	239120	830284	2.23164e+06	522105	737532	35309	1.03325e+06	297864	76808.1	118260	302525
	Total post and telecommunications business	3727.87	1779.14	6825.41	3242.42	2648.41	3667.28	2242.09	2235.84	3672.33	10888.2	12620.9	5662.02	4764.94	3849.22	8192.52	8986.43	4676.94	6100.47	20833.1	5042.16	1177.98	3392.33	8064.43	5163.31	5805.94	434.08	4385.51	2604.77	837.13	949.32	3138.02
	Income from information technology services	108446873	19574259	1.11649e+06	404394	90039.8	8.68784e+06	2.71301e+06	266343	51921491	6.21996e+07	4.848e+07	3.60674e+06	1.31192e+07	1.01323e+06	2.63655e+07	2759894	1.13075e+07	5.38633e+06	8.83595e+07	4.70467e+06	955593	1.23975e+07	2.61831e+07	2.28944e+06	946677	0	2.14892e+07	404942	42362.1	171833	476439
Social benefits	Express quantity	238221	92767.4	370250	53583.6	19557.6	111978	44693.7	45522.3	336331	697680	1.79462e+06	220228	343190	112004	415174	310005	178506	147132	2.20818e+06	77882.2	11012.2	73105.4	215159	28157	62974.1	1138.97	91749.8	13823.5	2359.54	7317.77	11486.2
	Average wage of urban employees in information transmission, computer services and software industries	259729	146977	100220	90594	104563	113412	81754	80673	270619	162939	235430	101715	131811	95779	105284	83900	114162	107317	193867	101642	146342	137276	128891	111635	105698	142827	160066	85034	125531	121971	108429
	Employment of urban units in information transmission, software and information technology services	92.3	7	10.4	5.2	4.6	13.9	4.4	8.6	44.8	32.8	28.3	9.7	10.3	5.5	19.9	18.3	16.4	8.5	74	5.9	2.4	5.9	23.7	4.6	5.3	1.1	14	3.6	0.9	0.8	4
Innovation ability	Number of patent applications of industrial enterprises above designated size	25147	19033	24815	8444	5755	17790	6476	5963	40630	196799	138589	66677	45774	30838	78928	38206	44035	36209	305665	7546	926	19736	34536	34536	9451	92	15187	3829	1423	3774	4427
	Research & development funds for industrial enterprises above sesignated size	297.42	228.77	485.45	156.18	129.37	335.32	77.64	77.46	635	2381.69	1395.9	639.42	666.91	346.02	1365.62	685.58	610.96	664.53	2499.95	113.33	11.7	372.56	427.64	105.36	145.15	0.89	268.4	52.13	10.37	45.35	39.19
	Number of research & development personnel in enterprises above designated size	46172	45227	86337	32547	18393	59978	11806	14272	87957	538781	480493	139988	140850	100473	255281	145464	125066	121470	700017	20407	2050	69843	90128	26261	28894	190	48809	8614	1557	8333	4752
Electronic-commerce	Electronic-commerce sales amount	25831.8	4342	4402.3	2322.6	2799.9	4326	525.8	687.2	23624.8	13189.1	12124.5	6281.1	5082.2	3294.2	13819.8	4254.2	5078.7	4185.8	30533.8	2116.5	941.7	5810.3	5901.6	1628.1	2324.4	75.2	2118.6	543.9	201.6	235.5	731.3
	Electronic-commerce purchase amount	15296.4	2404	1717.6	928.4	2013.7	2646.9	346.7	367.8	14097.3	7713	4377.1	2734.4	1767.2	1585.2	7629.8	2672.1	2946.9	2820.2	21879.3	1223	321.6	2148.4	4405	772.3	1358.1	12.3	1019.1	815.7	197.4	193.8	722.7
	Proportion of enterprises with electronic-commerce transactions	22.8	6.8	7.7	6.5	6.9	5.8	5.5	5.5	11.2	10.4	12.2	13.3	11.9	10.2	12.6	7.5	11.1	10.9	11.3	10.1	13.9	13.7	12.6	10.6	11.6	9.6	11.6	8.8	10.3	8.9	6.2
